# Supplementary material for: Putative Bifunctional Chorismate Mutase/Prephenate Dehydratase Contributes to the Virulence of Acidovorax citrulli
Source: Front Plant Sci. 2020 Sep 25;11:569552. doi: 10.3389/fpls.2020.569552 (PMC7546022; doi:10.3389/fpls.2020.569552)
Supplement: Supplementary file 4 [file Table_3.xlsx]

## Sheet: Sheet1
Supplementary Table 3. Classification of highly expressed (> 2 fold) protein list in Ac by clusters of orthologous
COG function	Accession	gene function	fold change	p-value	included in other group
C (Energy production and conversion)	ATG93418	CDP-6-deoxy-delta-3,4-glucoseen reductase	4.53334	0.00998118
	ATG94554	aldo/keto reductase	3.91607	0.00564834
	ATG93740	ubiquinol-cytochrome c reductase iron-sulfur subunit	2.30996	0.0215425
D (Cell cycle control, cell division, chromosome partitioning)	ATG96134	ParA family protein	*
E (Amino Acid metabolism and transport)	ATG94418	chorismate mutase	6.74983	0.00451555
	ATG94420	bifunctional 3-phosphoshikimate 1-carboxyvinyltransferase/cytidylate kinase	2.06838	0.00612703
	ATG95283	imidazole glycerol phosphate synthase subunit HisH	*
	ATG95284	imidazoleglycerol-phosphate dehydratase	*
	ATG95923	L-serine ammonia-lyase	*
	ATG96057	threonine ammonia-lyase	*
	ATG96664	L-2,4-diaminobutyrate decarboxylase	*
F (Nucleotide metabolism and transport)	ATG95393	bifunctional pyr operon transcriptional regulator/uracil phosphoribosyltransferase	*
G (Carbohydrate metabolism and transport)	ATG95634	16S rRNA (cytidine(1402)-2'-O)-methyltransferase	*
H (Coenzyme metabolism)	ATG94239	bifunctional hydroxymethylpyrimidine kinase/phosphomethylpyrimidine kinase	2.16057	0.0409075
	ATG92870	dihydropteroate synthase	*
I (Lipid metabolism)	ATG95418	enoyl-CoA hydratase	2.29294	0.0110491
	ATG92960	acetyl/propionyl/methylcrotonyl-CoA carboxylase subunit alpha	*
	ATG94022	alpha/beta hydrolase	*
	ATG94499	enoyl-CoA hydratase/isomerase family protein	*
	ATG95002	alpha/beta hydrolase	*
J (Translation)	ATG93722	50S ribosomal protein L27	3.7527	0.0136814
	ATG96403	50S ribosomal protein L1	2.44903	0.0243107
	ATG95637	30S ribosomal protein S4	2.18296	0.0455404
	ATG95670	tRNA preQ1(34) S-adenosylmethionine ribosyltransferase-isomerase QueA	2.00223	0.0361803
	ATG92873	ribosome assembly RNA-binding protein YhbY	*
	ATG93326	30S ribosomal protein S21	*
	ATG94201	sulfurtransferase	*
	ATG95093	methyltransferase	*
	ATG96241	tRNA 2-thiouridine(34) synthase MnmA	*
K (Transcription)	ATG95003	LysR family transcriptional regulator	*
L (Replication and repair)	ATG92799	IS5 family transposase	*
	ATG92847	ribonuclease HI	*
	ATG95593	ATP-dependent endonuclease	*
	ATG95666	DNA helicase RecG	*
M (Cell wall/membrane/envelop biogenesis)	ATG92848	lytic transglycosylase	*
	ATG93437	penicillin-binding protein 1C	*
	ATG95928	penicillin-binding protein 2	*
	ATG96136	ribosomal RNA small subunit methyltransferase G	*
O (Post-translational modification, protein turnover, chaperone functions)	ATG92853	thioredoxin TrxA	2.45604	0.00316614
	ATG94899	type VI secretion system ATPase TssH	2.2386	0.0300827
	ATG97141	glutathione S-transferase	*
P (Inorganic ion transport and metabolism)	ATG92949	multidrug efflux RND transporter permease subunit	*
	ATG93388	aromatic ring-hydroxylating dioxygenase subunit alpha	*
	ATG93743	lipoprotein-releasing system ATP-binding protein LolD	*
	ATG96952	ArsC family reductase	*
Q (Secondary Structure)	ATG93860	5-carboxymethyl-2-hydroxymuconate isomerase	2.29026	0.0473488
	ATG96034	naphthalene 1,2-dioxygenase	*
	ATG96036	salicylate hydroxylase	*
S (Function Unknown)	ATG93773	DUF2760 domain-containing protein	2.36869	0.0475463
	ATG95508	hypothetical protein CQB05_16945	2.26175	0.00744107
	ATG95459	ABC transporter substrate-binding protein	2.11432	0.0408713
	ATG92975	chemotaxis protein	*
	ATG94373	hypothetical protein CQB05_10270	*
	ATG94557	ATPase	*
	ATG94653	DUF2303 domain-containing protein	*
	ATG94679	ADP-ribosyl-(dinitrogen reductase) hydrolase	*
	ATG94721	hypothetical protein CQB05_12360	*
	ATG94855	cell division protein ZapA	*
	ATG95045	tripartite tricarboxylate transporter substrate binding protein BugE	*
	ATG95338	hypothetical protein CQB05_15975	*
	ATG95538	TraB/GumN family protein	*
	ATG95622	DUF445 domain-containing protein	*
	ATG96283	hypothetical protein CQB05_21490	*
	ATG96336	hypothetical protein CQB05_21800	*
	ATG96597	methyl-accepting chemotaxis protein	*
	ATG96599	FAD-dependent oxidoreductase	*
	ATG96770	ParA family protein	*
	ATG96877	cell division protein ZapD	*
T (Signal Transduction)	ATG94313	universal stress protein	2.29868	0.0356817
	ATG96273	FHA domain-containing protein	*
	ATG96412	two-component system response regulator	*
* indicate the protein is unique to Ac.
